# Supplementary material for: Genetic Variations in the P2X7 Receptor: Opportunities and Challenges for Drug Development
Source: Int J Mol Sci. 2025 Oct 22;26(21):10265. doi: 10.3390/ijms262110265 (PMC12607368; doi:10.3390/ijms262110265)
Supplement: Supplementary file 1 [file ijms-26-10265-s001.zip]

Archive with 1 entries (1 files):
- ijms-3911553-supplementary.pdf
